# Supplementary material for: Active suppression prevents the return of threat memory in humans
Source: Commun Biol. 2021 May 21;4:609. doi: 10.1038/s42003-021-02120-2 (PMC8139982; doi:10.1038/s42003-021-02120-2)
Supplement: Supplementary file 3 — Supplementary Data 1 [file 42003_2021_2120_MOESM3_ESM.xlsx]

## Sheet: Fig.2a_acquisition
CS1+ (suppression)					CS2+ (suppression control)					CS- (no shock control)
	mean	SE				mean	SE				mean	SE
trial1	0.525777	0.0487663			trial1	0.566329	0.0375823			trial1	0.520417	0.0414903
trial2	0.53241	0.054736			trial2	0.544903	0.0449703			trial2	0.344407	0.0485202
trial3	0.467326	0.058238			trial3	0.496391	0.0481866			trial3	0.26445	0.0492825
trial4	0.551966	0.0529744			trial4	0.510849	0.0562403			trial4	0.240868	0.0471233
trial5	0.485924	0.0535435			trial5	0.552964	0.0620822			trial5	0.329305	0.0574471
trial6	0.558093	0.0545117			trial6	0.597198	0.0562539			trial6	0.229877	0.052495
trial7	0.562501	0.060989			trial7	0.551249	0.0638137			trial7	0.242746	0.0591765
trial8	0.513042	0.0749958			trial8	0.636025	0.0656067			trial8	0.249194	0.056577
trial9	0.436081	0.0602627			trial9	0.491964	0.0611232			trial9	0.183349	0.0518063
trial10	0.51304	0.05643			trial10	0.525398	0.0583505			trial10	0.161018	0.0494047

## Sheet: Fig.2a_extinction
CS1+ (suppression)					CS2+ (suppression control)					CS- (no shock control)
	mean	SE				mean	SE				mean	SE
trial1	0.528784	0.0608196			trial1	0.557545	0.0669814			trial1	0.356486	0.0552903
trial2	0.369499	0.0651929			trial2	0.390957	0.0603041			trial2	0.237074	0.0490306
trial3	0.387381	0.070254			trial3	0.292019	0.0596054			trial3	0.221672	0.05327
trial4	0.318199	0.0534312			trial4	0.266268	0.0525998			trial4	0.251136	0.0609419
trial5	0.344218	0.0660752			trial5	0.252165	0.0488698			trial5	0.167079	0.0460098
trial6	0.238556	0.0624698			trial6	0.182791	0.04591			trial6	0.117382	0.0425756
trial7	0.152241	0.0512778			trial7	0.144185	0.0396694			trial7	0.130181	0.0416313
trial8	0.209015	0.0528623			trial8	0.146431	0.0445924			trial8	0.180469	0.060328
trial9	0.0869361	0.0340767			trial9	0.139981	0.0466501			trial9	0.218708	0.0638893
trial10	0.132534	0.0492828			trial10	0.1508	0.0470043			trial10	0.131112	0.043502

## Sheet: Fig. 2a_test
CS1+ (suppression)					CS2+ (suppression control)					CS- (no shock control)
	mean	SE				mean	SE				mean	SE
trial1	0.35451	0.0615404			trial1	0.397539	0.08478			trial1	0.472958	0.0522257
trial2	0.29548	0.0607409			trial2	0.259566	0.0608889			trial2	0.27175	0.0549604
trial3	0.273721	0.0737074			trial3	0.207619	0.0634931			trial3	0.261826	0.0593454
trial4	0.106816	0.0466406			trial4	0.165653	0.0496734			trial4	0.215037	0.0557058
trial5	0.205933	0.0541508			trial5	0.187321	0.0557758			trial5	0.172096	0.0529419
trial6	0.160939	0.0501914			trial6	0.0900163	0.0453699			trial6	0.26603	0.073747
trial7	0.117922	0.0497132			trial7	0.08736	0.0451242			trial7	0.171652	0.0609888
trial8	0.0785343	0.0363558			trial8	0.20495	0.0530347			trial8	0.160501	0.055686
trial9	0.12429	0.0554512			trial9	0.159346	0.0408035			trial9	0.107413	0.0386167
trial10	0.131161	0.0545098			trial10	0.131762	0.0406183			trial10	0.166992	0.0499511
