# Supplementary material for: Active suppression prevents the return of threat memory in humans
Source: Commun Biol. 2021 May 21;4:609. doi: 10.1038/s42003-021-02120-2 (PMC8139982; doi:10.1038/s42003-021-02120-2)
Supplement: Supplementary file 4 — Supplementary Data 2 [file 42003_2021_2120_MOESM4_ESM.xlsx]

## Sheet: Fig.2b_acquisition
CS1+ (diverison)					CS2+ (diversion control)					CS- (no shock control)
	mean	SE				mean	SE				mean	SE
trial1	0.495272	0.0518692			trial1	0.549147	0.0516508			trial1	0.484252	0.0538341
trial2	0.512006	0.0518136			trial2	0.580789	0.0481274			trial2	0.334666	0.05472
trial3	0.563953	0.0675025			trial3	0.483339	0.0519489			trial3	0.29098	0.0551115
trial4	0.52988	0.0597839			trial4	0.420832	0.0559122			trial4	0.246094	0.063579
trial5	0.486029	0.065537			trial5	0.570333	0.0505979			trial5	0.262367	0.0628854
trial6	0.540426	0.0708538			trial6	0.476515	0.060272			trial6	0.261671	0.0664072
trial7	0.553692	0.0782942			trial7	0.615782	0.0647638			trial7	0.280466	0.0715723
trial8	0.54254	0.0740854			trial8	0.556806	0.0691988			trial8	0.26932	0.0680521
trial9	0.396091	0.0539422			trial9	0.429972	0.0621214			trial9	0.173292	0.0580858
trial10	0.421995	0.0700842			trial10	0.479272	0.0608474			trial10	0.212638	0.0556881

## Sheet: Fig.2b_extinction
CS1+ (diverison)					CS2+ (diversion control)					CS- (no shock control)
	mean	SE				mean	SE				mean	SE
trial1	0.634298	0.0713211			trial1	0.62658	0.0678687			trial1	0.283121	0.0708401
trial2	0.495849	0.0704216			trial2	0.494479	0.0726159			trial2	0.26049	0.0619682
trial3	0.393567	0.0814667			trial3	0.45287	0.0710302			trial3	0.221422	0.0679429
trial4	0.307828	0.067771			trial4	0.362768	0.0732601			trial4	0.202837	0.0550043
trial5	0.258338	0.0710183			trial5	0.305434	0.0594988			trial5	0.156852	0.0509039
trial6	0.246754	0.0751227			trial6	0.292448	0.0640394			trial6	0.131801	0.0478635
trial7	0.185898	0.0560471			trial7	0.155427	0.0641275			trial7	0.111364	0.0556936
trial8	0.139839	0.0722058			trial8	0.285767	0.0607174			trial8	0.212301	0.0701995
trial9	0.0848447	0.0678596			trial9	0.160344	0.0397945			trial9	0.183597	0.0673411
trial10	0.136706	0.0463736			trial10	0.101221	0.0532071			trial10	0.177385	0.0715619

## Sheet: Fig. 2b_test
CS1+ (diverison)					CS2+ (diversion control)					CS- (no shock control)
	mean	SE				mean	SE				mean	SE
trial1	0.267893	0.0688565			trial1	0.498681	0.0557732			trial1	0.238891	0.0564841
trial2	0.246507	0.0548072			trial2	0.213082	0.0602843			trial2	0.231967	0.0638879
trial3	0.178665	0.0702126			trial3	0.226804	0.050457			trial3	0.201302	0.0540818
trial4	0.203876	0.0550766			trial4	0.139918	0.0597952			trial4	0.104162	0.0384791
trial5	0.161004	0.0614803			trial5	0.169478	0.057855			trial5	0.12812	0.0628816
trial6	0.140117	0.0309493			trial6	0.0684689	0.0534897			trial6	0.103224	0.0461941
trial7	0.131956	0.0423069			trial7	0.0779587	0.0580327			trial7	0.148178	0.0626881
trial8	0.0512293	0.0669334			trial8	0.140642	0.0315709			trial8	0.104842	0.0526791
trial9	0.105445	0.043432			trial9	0.105767	0.0603161			trial9	0.142484	0.0537619
trial10	0.0663046	0.0697599			trial10	0.147438	0.0349894			trial10	0.104996	0.0559437
