# Supplementary material for: Active suppression prevents the return of threat memory in humans
Source: Commun Biol. 2021 May 21;4:609. doi: 10.1038/s42003-021-02120-2 (PMC8139982; doi:10.1038/s42003-021-02120-2)
Supplement: Supplementary file 5 — Supplementary Data 3 [file 42003_2021_2120_MOESM5_ESM.xlsx]

## Sheet: Fig. 2c_acquisition
	CS1+ (suppression)		CS1+ (suppression)			CS2+ (suppression control)		CS2+ (suppression control)			CS1+ (diversion)		CS1+ (diversion )			CS2+ (diverison control)		CS2+ (diversion control)
mean	0.303314	subject 1	0.0915523		mean	0.347129	subject 1	0.0802391		mean	0.272192	subject 1	0.323676		mean	0.251472	subject 1	0.230988
SE	0.0398472	subject 2	0.279247		SE	0.0345741	subject 2	0.263099		SE	0.0379429	subject 2	-0.0325111		SE	0.0328932	subject 2	-0.0992356
		subject 3	0.0976513				subject 3	0.170778				subject 3	0.56023				subject 3	0.499019
		subject 4	0.555456				subject 4	0.253871				subject 4	0.0733247				subject 4	0.0845028
		subject 5	0.524328				subject 5	0.374081				subject 5	0.236379				subject 5	0.454449
		subject 6	0.557544				subject 6	0.474465				subject 6	0.104632				subject 6	0.234881
		subject 7	0.00564428				subject 7	0.353121				subject 7	0.114649				subject 7	0.343438
		subject 8	0.187296				subject 8	0.181249				subject 8	0.00720335				subject 8	0.124392
		subject 9	0.397438				subject 9	0.396001				subject 9	0.355317				subject 9	0.0371787
		subject 10	0.185808				subject 10	0.319374				subject 10	0.258229				subject 10	0.239015
		subject 11	0.422492				subject 11	0.537526				subject 11	0.30751				subject 11	0.414153
		subject 12	0.215145				subject 12	0.50834				subject 12	0.114563				subject 12	0.137413
		subject 13	0.165921				subject 13	0.132763				subject 13	0.277453				subject 13	0.177425
		subject 14	0.597441				subject 14	0.596614				subject 14	0.140305				subject 14	0.210914
		subject 15	0.241461				subject 15	0.393547				subject 15	0.0654498				subject 15	0.112576
		subject 16	0.154171				subject 16	0.288184				subject 16	0.346877				subject 16	0.296744
		subject 17	0.244413				subject 17	0.178785				subject 17	0.513627				subject 17	0.513461
		subject 18	0.332879				subject 18	0.409432				subject 18	0.731756				subject 18	0.401477
		subject 19	0.206798				subject 19	0.242751				subject 19	0.427982				subject 19	0.470446
		subject 20	0.478455				subject 20	0.66885				subject 20	0.244482				subject 20	0.23727
		subject 21	0.111082				subject 21	0.486895				subject 21	0.0855807				subject 21	0.0620365
		subject 22	0.23794				subject 22	0.210909				subject 22	0.201727				subject 22	0.482604
		subject 23	0.320183				subject 23	0.360763				subject 23	0.201737				subject 23	0.00982522
		subject 24	0.28401				subject 24	0.506947				subject 24	0.363004				subject 24	0.169804
		subject 25	0.512563				subject 25	0.234737				subject 25	0.294727				subject 25	0.158456
		subject 26	0.947551				subject 26	0.837985				subject 26	0.289003				subject 26	0.282919
		subject 27	0.106147				subject 27	0.0913182				subject 27	0.742274				subject 27	0.503579
		subject 28	0.0321847				subject 28	0.167

## Sheet: Fig. 2c_extinction
	CS1+ (suppression)		CS1+ (suppression)			CS2+ (suppression control)		CS2+ (suppression control)			CS1+ (diversion)		CS1+ (diversion )			CS2+ (diverison control)		CS2+ (diversion control)
mean	0.00142165	subject 1	0		mean	0.0196876	subject 1	0		mean	-0.0406791	subject 1	0		mean	-0.0761642	subject 1	0
SE	0.0421597	subject 2	-0.534498		SE	0.0367135	subject 2	-0.268801		SE	0.0476645	subject 2	-0.327412		SE	0.0443785	subject 2	0.314288
		subject 3	-0.208098				subject 3	0.0573283				subject 3	0				subject 3	0
		subject 4	0.36293				subject 4	0				subject 4	0				subject 4	0
		subject 5	-0.00462855				subject 5	-0.0250763				subject 5	0				subject 5	0
		subject 6	0				subject 6	0				subject 6	-0.243852				subject 6	-0.449552
		subject 7	0				subject 7	0				subject 7	0				subject 7	0
		subject 8	0				subject 8	0				subject 8	-0.80099				subject 8	-0.663818
		subject 9	0				subject 9	0.152784				subject 9	0				subject 9	0
		subject 10	0.0325742				subject 10	-0.208258				subject 10	0.187287				subject 10	0
		subject 11	-0.0147208				subject 11	0.296038				subject 11	0				subject 11	0
		subject 12	0				subject 12	0				subject 12	-0.477515				subject 12	-0.477515
		subject 13	0				subject 13	0				subject 13	0				subject 13	0
		subject 14	0.289703				subject 14	-0.0439192				subject 14	0				subject 14	0
		subject 15	0				subject 15	0				subject 15	-0.122629				subject 15	-0.623272
		subject 16	0				subject 16	0				subject 16	0				subject 16	0
		subject 17	0.361667				subject 17	0.154736				subject 17	0				subject 17	0
		subject 18	-0.696275				subject 18	-0.481549				subject 18	0				subject 18	0
		subject 19	0.426188				subject 19	0.213798				subject 19	0.0625021				subject 19	-0.109424
		subject 20	0				subject 20	0				subject 20	0				subject 20	0.266328
		subject 21	0				subject 21	0				subject 21	0.544134				subject 21	0
		subject 22	0.0249656				subject 22	0.704173				subject 22	0				subject 22	0
		subject 23	0				subject 23	0				subject 23	0				subject 23	0
		subject 24	0				subject 24	0				subject 24	0				subject 24	0
		subject 25	0				subject 25	0				subject 25	-0.313468				subject 25	-0.313468
		subject 26	0				subject 26	0				subject 26	0				subject 26	0
		subject 27	0				subject 27	0				subject 27	0.393608				subject 27	0
		subject 28	0				subject 28	0

## Sheet: Fig. 2c_test
	CS1+ (suppression)		CS1+ (suppression)			CS2+ (suppression control)		CS2+ (suppression control)			CS1+ (diversion)		CS1+ (diversion )			CS2+ (diverison control)		CS2+ (diversion control)
mean	-0.11987	subject 1	0.071754		mean	-0.095107	subject 1	0.271228		mean	0.0696817	subject 1	-0.0756956		mean	0.335955	subject 1	0.24109
SE	0.0649938	subject 2	0.101465		SE	0.0713726	subject 2	-0.164231		SE	0.070266	subject 2	0.727772		SE	0.0725181	subject 2	-0.0302511
		subject 3	0.285778				subject 3	-0.093631				subject 3	0				subject 3	0
		subject 4	-0.862702				subject 4	-0.499772				subject 4	-0.0435213				subject 4	-0.251517
		subject 5	-0.295696				subject 5	-0.0196143				subject 5	0				subject 5	0.273319
		subject 6	-0.533913				subject 6	-0.150714				subject 6	0.259648				subject 6	0.472187
		subject 7	0				subject 7	0				subject 7	0.258863				subject 7	0.152779
		subject 8	-0.160119				subject 8	-0.36813				subject 8	0.742914				subject 8	0.847664
		subject 9	0				subject 9	-0.152784				subject 9	0.0690891				subject 9	-0.307447
		subject 10	-0.328584				subject 10	0.174489				subject 10	0.0345069				subject 10	0.203698
		subject 11	-0.225851				subject 11	1.04287				subject 11	0.558232				subject 11	0.801459
		subject 12	0.0417402				subject 12	-0.784051				subject 12	0.46631				subject 12	0.849544
		subject 13	-0.137685				subject 13	-0.25477				subject 13	0				subject 13	0.594245
		subject 14	-0.400088				subject 14	-0.22875				subject 14	0.166687				subject 14	0.341765
		subject 15	0.227244				subject 15	0.0533298				subject 15	0.122629				subject 15	0.623272
		subject 16	0				subject 16	0				subject 16	-0.450568				subject 16	0.237607
		subject 17	-0.0384862				subject 17	0.0683914				subject 17	0				subject 17	0.223966
		subject 18	0.624451				subject 18	0.604762				subject 18	0.207428				subject 18	0.263579
		subject 19	-1.01187				subject 19	-0.240089				subject 19	-0.211628				subject 19	0.156054
		subject 20	-0.119183				subject 20	-0.120375				subject 20	0				subject 20	0.223953
		subject 21	0				subject 21	0				subject 21	-1.0676				subject 21	-0.058749
		subject 22	-0.206779				subject 22	-0.901705				subject 22	0				subject 22	0.765418
		subject 23	-0.421694				subject 23	-0.421694				subject 23	0				subject 23	1.38599
		subject 24	0.22318				subject 24	0.157514				subject 24	0.0549032				subject 24	0.197852
		subject 25	0.216004				subject 25	-0.0194101				subject 25	0.455049				subject 25	0.583507
		subject 26	0				subject 26	-0.188588				subject 26	0				subject 26	0
		subject 27	-0.463642				subject 27	-0.463642				subject 27	-0.393608				subject 27	0.279794
		subject 28	0.0583104				subject 28	0.036367
