# Supplementary material for: Active suppression prevents the return of threat memory in humans
Source: Commun Biol. 2021 May 21;4:609. doi: 10.1038/s42003-021-02120-2 (PMC8139982; doi:10.1038/s42003-021-02120-2)
Supplement: Supplementary file 6 — Supplementary Data 4 [file 42003_2021_2120_MOESM6_ESM.xlsx]

## Sheet: fig3a
CS1+(suppression)					CS2+(suppression control)
	low-controrl ability	high-control ability				low-controrl ability	high-control ability
	0.227244	-0.137685				0.0533298	-0.25477
	-0.119183	-0.533913				-0.120375	-0.150714
	-0.295696	-0.421694				-0.0196143	-0.421694
	0.624451	-0.400088				0.604762	-0.22875
	-0.225851	0.0583104				1.04287	0.036367
	-0.328584	0.101465				0.174489	-0.164231
	0.22318	-0.862702				0.157514	-0.499772
	-0.206779	0.0417402				-0.901705	-0.784051
	0	-1.01187				-0.152784	-0.240089
	0.216004	-0.463642				-0.0194101	-0.463642
	0	-0.160119				0	-0.36813
	0	0.071754				0	0.271228
	0.285778	0				-0.093631	0
	-0.0384862	0				0.0683914	-0.188588

## Sheet: fig3b
CS1+(diversion)					CS2+(diversion control)
	low-controrl ability	high-control ability				low-controrl ability	high-control ability
	-0.211628	0.727772				0.156054	-0.0302511
	0	0.0345069				0.273319	0.203698
	0.207428	-0.450568				0.263579	0.237607
	0	0.259648				0	0.472187
	0	0.742914				0.765418	0.847664
	0	0				0.223953	0.594245
	0.258863	-0.0756956				0.152779	0.24109
	-1.0676	-0.393608				-0.058749	0.279794
	0.0549032	0.558232				0.197852	0.801459
	0.0690891	0.122629				-0.307447	0.623272
	0	0				1.38599	0
	0.166687	0.46631				0.341765	0.849544
	0.455049	-0.0435213				0.583507	-0.251517
		0					0.223966
